# Supplementary material for: TiO2-Photocatalyst-Induced Degradation of Dog and Cat Allergens under Wet and Dry Conditions Causes a Loss in Their Allergenicity
Source: Toxics. 2023 Aug 21;11(8):718. doi: 10.3390/toxics11080718 (PMC10458468; doi:10.3390/toxics11080718)
Supplement: Supplementary file 1 [file toxics-11-00718-s001.zip]

Archive with 1 entries (1 files):
- toxics-2539987-supplementary.pdf
